# Supplementary material for: Evidence of Malodorous Chloroanisoles in “Mold Houses” Was Omitted When Indoor Air Research Evolved
Source: Microorganisms. 2025 Jun 12;13(6):1363. doi: 10.3390/microorganisms13061363 (PMC12196426; doi:10.3390/microorganisms13061363)
Supplement: Supplementary file 1 [file microorganisms-13-01363-s001.zip]

Archive with 1 entries (1 files):
- microorganisms-3682483-SM.pdf
